# Supplementary material for: Non-Polio Enterovirus C Replicate in Both Airway and Intestine Organotypic Cultures
Source: Viruses. 2023 Aug 27;15(9):1823. doi: 10.3390/v15091823 (PMC10537321; doi:10.3390/v15091823)
Supplement: Supplementary file 1 [file viruses-15-01823-s001.zip]

Archive with 1 entries (1 files):
- viruses-2579200-supplementary.pdf
